# Supplementary material for: The Predictive Role of Biomarkers and Genetics in Childhood Asthma Exacerbations
Source: Int J Mol Sci. 2021 Apr 28;22(9):4651. doi: 10.3390/ijms22094651 (PMC8124320; doi:10.3390/ijms22094651)
Supplement: Supplementary file 1 [file ijms-22-04651-s001.zip]

Archive with 1 entries (1 files):
- ijms-1160828-supplementary.pdf
